# Supplementary material for: Visualization and analysis of RNA-Seq assembly graphs
Source: Nucleic Acids Res. 2019 Jul 15;47(14):7262–75. doi: 10.1093/nar/gkz599 (PMC6698738; doi:10.1093/nar/gkz599)
Supplement: gkz599_Supplemental_Files [file gkz599_supplemental_files.zip]

Archive with 4 entries (4 files):
- Supp. Figure_1.pdf
- Supp. file 1 - protocol.docx
- Supp. file 2 - RNA assembly graphs.mp4
- SUPPLEMENTARY DATA.docx
